# Supplementary material for: Deciphering the critical role of interstitial volume in glassy sulfide superionic conductors
Source: Nat Commun. 2024 Mar 22;15:2552. doi: 10.1038/s41467-024-46798-4 (PMC10957893; doi:10.1038/s41467-024-46798-4)
Supplement: Supplementary file 4 — Supplementary Data 1 [file 41467_2024_46798_MOESM4_ESM.zip]

Archive with 4 entries (4 files):
- Li32P8S32I8-after AIMD
- Li32P8S32I8-beofre AIMD
- Li33SiP7S32I8-after AIMD
- Li33SiP7S32I8-before AIMD
