# Supplementary material for: Deciphering the critical role of interstitial volume in glassy sulfide superionic conductors
Source: Nat Commun. 2024 Mar 22;15:2552. doi: 10.1038/s41467-024-46798-4 (PMC10957893; doi:10.1038/s41467-024-46798-4)
Supplement: Supplementary file 4 — Supplementary Data 1 [file 41467_2024_46798_MOESM4_ESM.zip › Li32P8S32I8-after AIMD]

Li32 P8 S32 I8                                
1.0  
     8.4827995299999994    0.0000000000000000    0.0000000000000000
     0.0000000000000000   16.9657001495000017    0.0000000000000000
     0.0000000000000000    0.0000000000000000   11.8603000641000005
   Li   P    S    I 
    32     8    32     8
Direct
  0.7301521094094041  0.1050691279666293  0.8127868705152199
  0.7531344684544172  0.8265846999737506  0.2663850639749574
  0.7037173758512464  0.2597165933619306  0.6596049346234789
 -0.7653995925707802  0.4236275999937971  0.7587425323961198
  0.7037188612609382  0.5640166058326100  0.7889861157834366
  0.4067509665241320  0.5636217340502951  1.0191971925297978
 -0.0400170427597789  0.5891372913420353  0.4670571137780076
  0.3556789739219955  0.2060855621071828  1.1808950078952618
  0.1874193298642520  0.8288200032760301  0.6435227909800877
 -0.9548818618305830  0.3525064949410999 -0.1036857306083453
  0.5372904987901199  0.3495898302341511 -0.1426437239088573
 -0.4322662444199676 -0.3350506419759409  0.3551436490835850
  1.0195775634096447  1.0451780303771059  0.6294917499199227
 -0.6301297539232588  0.0718109528871715  0.3875399579114655
 -0.3932154400403065 -0.0397246417672051  0.0612032730430352
  0.3308126496411630  0.9506130813695067  0.1989517136116707
  1.1441055736679859  0.4518286925886351  0.3041948440972262
  0.5623461739574959  1.1113310986205178  0.0110294387213784
 -0.1676239823037476  0.7675582732130134  0.5301949657899508
  1.7521886041307133  0.2098959509539682  0.1485962564120006
  0.2106309030953906  0.0920684513465933 -0.1254227855916765
  0.6562156412779896  0.4665483623687038  0.1415380272134623
  1.1027915136558879  0.7363913590734071  0.2199534584954037
  0.3588746122525152  0.6636251987904775  0.6101171344544727
  0.5827658966941602  0.4198130270084176  0.5679200494893856
 -0.2272499210983095  1.0209166080746588  0.3818827094993660
  0.2783767556229633  0.2660701536439476  0.5906912249544860
  0.6076864220161732 -0.0721794460829568  0.5972148689518838
  0.7704791091406524  0.8368862518299441  0.8886342951595556
  0.7154601924610284  0.7041233718350186  1.0324445159681148
 -0.0403062033851120 -0.0162792074210809  1.0233065610140117
  0.5579395235995382  0.5022194333888050  0.3460110910775013
  0.9759598138194382  0.2135041600658903  0.7562870227370121
  0.2413873135214525  0.8144342019254739 -0.0484888195314007
  0.8616437490305693  0.5899208861549540  0.2225917529567742
 -0.4501252689900270  0.3313948244853270  0.3722078670933065
  0.0196504131421719  0.6865701741825108  0.7983865432068132
  0.4799135923330742  0.8049418530541836  0.3811952289510865
  1.1452301256889306  0.9207343716238693  0.3898564095243989
  0.0360181188054474  0.5309296464104474  0.9398387606759949
  0.5208453655128307  0.7932412614361454  0.5651359957995213
 -0.0246568784330320  0.3309788710086085  0.6947238921475728
  0.5955438419850285  0.5963522230838114  0.1905884329445665
  0.3995794463734585  0.2241229822835732  0.3744699441612078
  0.5077272880997664  0.0293517629592038  0.8740837491594935
  1.0087056003327044  0.2151603619705352  0.9444314966179279
  1.1766187093885920  0.1541171222720763  0.6691380426714807
  1.4844008325773970  0.0843227359005337  0.1819439618919320
 -0.1424599404409768  0.4424354012565794  0.9797856792478135
  0.7496915125549654  0.0623043856517249  0.1897519255699575
  1.1188678922271236  0.8613336227305434  0.0921172180363329
  0.9221989498849172  0.9233558432782295  0.7812387693315880
  1.2379671591856161  0.8004996329084619  0.3889701560461992
  0.7847466978659896  0.8508313755397077  0.0698341606533256
  0.2221204555438582  0.4436809924821090  0.9574177730016556
  0.8546153062294923  0.4835749090908230  0.3214716689057454
  0.5178375599436420  0.9135039369502600  0.8303245008762419
 -0.0001289703653268  0.5474377594376859  0.7522813817100280
  0.4663797621157070  0.3292783415800078  0.6755759937855478
  0.9192307549707951  1.0350447083407353  0.8481441851431277
 -0.2815112977779850  0.2386538603131100  0.3451008591737710
 -0.5206111963609017  0.3863984415043685  0.2147651966537933
  0.2421009011303906  0.9012136635383521  0.8226571272258715
  0.5435760865723709  0.9199763618280774  0.3310251432228731
  0.8830583594937313  0.6935387953107154  0.3434342066806571
  0.9043833175676202  0.8991593733514928  0.4096393243900407
  0.7652448811043274  0.6992472604627836  0.8403093782369591
  1.2324159117821740  0.9698958567050461  0.5503609979336614
  0.4412657935257787  0.8470530916953656  0.0740848300312757
  0.7246442365459419  0.2298323168500522  0.9388032996485161
  0.6343612441741208  0.4802065324925617  0.9381789796226447
  0.0419191648913311  0.7211108679351443  0.6215665019254392
  0.3609444594069909  0.2231311319814293 -0.0687667823737250
  0.0630489422464068  0.2539248446223406  0.3642450247297129
  0.2605162614990561  0.4913193846283790  0.5269663873558791
  0.2144585894896862  0.5933604703864817  0.1757769543975678
  0.7099903062707807  0.0746375238207917  0.5664877339927012
  1.1208683794068923  0.0691585487487183  0.1975178931602414
  0.6582347979605346  0.5782509177880043  0.5621096830348146
  0.3765776134649400  0.6542465665656543  0.8423191045914704
 
 
