# Supplementary material for: Deciphering the critical role of interstitial volume in glassy sulfide superionic conductors
Source: Nat Commun. 2024 Mar 22;15:2552. doi: 10.1038/s41467-024-46798-4 (PMC10957893; doi:10.1038/s41467-024-46798-4)
Supplement: Supplementary file 4 — Supplementary Data 1 [file 41467_2024_46798_MOESM4_ESM.zip › Li32P8S32I8-beofre AIMD]

Li32 P8 S32 I8
1.0
        8.4827995300         0.0000000000         0.0000000000
        0.0000000000        16.9657001495         0.0000000000
        0.0000000000         0.0000000000        11.8603000641
   Li    P    S    I
   32    8   32    8
Direct
     0.500000000         0.000000000         0.296730012
     0.000000000         0.250000000         0.203270003
     0.203920007         0.351960003         0.292360008
     0.703920007         0.101960003         0.207650006
     0.750000000         0.125000000         0.000000000
     0.250000000         0.375000000         0.000000000
     0.250000000         0.125000000         0.000000000
     0.750000000         0.375000000         0.000000000
     0.500000000         0.500000000         0.296730012
     0.000000000         0.750000000         0.203270003
     0.203920007         0.851960003         0.292360008
     0.703920007         0.601960003         0.207650006
     0.750000000         0.625000000         0.000000000
     0.250000000         0.875000000         0.000000000
     0.250000000         0.625000000         0.000000000
     0.750000000         0.875000000         0.000000000
     0.500000000         0.000000000         0.796729982
     0.000000000         0.250000000         0.703270018
     0.203920007         0.351960003         0.792360008
     0.703920007         0.101960003         0.707639992
     0.750000000         0.125000000         0.500000000
     0.250000000         0.375000000         0.500000000
     0.250000000         0.125000000         0.500000000
     0.750000000         0.375000000         0.500000000
     0.500000000         0.500000000         0.796729982
     0.000000000         0.750000000         0.703270018
     0.203920007         0.851960003         0.792360008
     0.703920007         0.601960003         0.707639992
     0.750000000         0.625000000         0.500000000
     0.250000000         0.875000000         0.500000000
     0.250000000         0.625000000         0.500000000
     0.750000000         0.875000000         0.500000000
     0.500000000         0.250000000         0.250000000
     0.000000000         0.000000000         0.250000000
     0.500000000         0.750000000         0.250000000
     0.000000000         0.500000000         0.250000000
     0.500000000         0.250000000         0.750000000
     0.000000000         0.000000000         0.750000000
     0.500000000         0.750000000         0.750000000
     0.000000000         0.500000000         0.750000000
     0.000000000         0.097070001         0.148369998
     0.000000000         0.402929991         0.148369998
     0.305860013         0.250000000         0.148369998
     0.694140017         0.250000000         0.148369998
     0.500000000         0.347070009         0.351630002
     0.500000000         0.152930006         0.351630002
     0.194140002         0.000000000         0.351630002
     0.805859983         0.000000000         0.351630002
     0.000000000         0.597069979         0.148369998
     0.000000000         0.902930021         0.148369998
     0.305860013         0.750000000         0.148369998
     0.694140017         0.750000000         0.148369998
     0.500000000         0.847069979         0.351630002
     0.500000000         0.652930021         0.351630002
     0.194140002         0.500000000         0.351630002
     0.805859983         0.500000000         0.351630002
     0.000000000         0.097070001         0.648370028
     0.000000000         0.402929991         0.648370028
     0.305860013         0.250000000         0.648370028
     0.694140017         0.250000000         0.648370028
     0.500000000         0.347070009         0.851629972
     0.500000000         0.152930006         0.851629972
     0.194140002         0.000000000         0.851629972
     0.805859983         0.000000000         0.851629972
     0.000000000         0.597069979         0.648370028
     0.000000000         0.902930021         0.648370028
     0.305860013         0.750000000         0.648370028
     0.694140017         0.750000000         0.648370028
     0.500000000         0.847069979         0.851629972
     0.500000000         0.652930021         0.851629972
     0.194140002         0.500000000         0.851629972
     0.805859983         0.500000000         0.851629972
     0.500000000         0.000000000         0.076490000
     0.000000000         0.250000000         0.423509985
     0.500000000         0.500000000         0.076490000
     0.000000000         0.750000000         0.423509985
     0.500000000         0.000000000         0.576489985
     0.000000000         0.250000000         0.923510015
     0.500000000         0.500000000         0.576489985
     0.000000000         0.750000000         0.923510015
