# Supplementary material for: Deciphering the critical role of interstitial volume in glassy sulfide superionic conductors
Source: Nat Commun. 2024 Mar 22;15:2552. doi: 10.1038/s41467-024-46798-4 (PMC10957893; doi:10.1038/s41467-024-46798-4)
Supplement: Supplementary file 4 — Supplementary Data 1 [file 41467_2024_46798_MOESM4_ESM.zip › Li33SiP7S32I8-after AIMD]

Li33 Si1 P7 S32 I8                      
   1.00000000000000     
     8.6075378543077683   -0.0118381925710784   -0.0262509777545798
    -0.0252035152368387   16.8433020724626950    0.0143697473674704
    -0.0418219434640849    0.0169663783636999   11.8233271457006328
   Li   Si   P    S    I 
    33     1     7    32     8
Direct
  0.5964129925140395  0.5275601854481113  0.4588362351583382
 -0.3870721050801780  0.2404824167876514  0.0547308352990116
  0.1564042739252966  0.2459287347412601  0.0911707083995326
  0.8743756623235102  0.4843884528039468  0.0730608820955391
 -0.4586268578886090  0.0588331523654002  0.8622262945035005
 -2.1635403310166499  0.2387268959684342  0.8620279636239192
  0.4923318847121245  0.7412441971770484  0.1432658526407837
  0.2487125276763794  0.2098648300675156  0.6887570505937829
  1.0934990928679285  0.3936324402669525  0.7654078609732992
 -0.1427098102191918  1.1216937042814810  0.3076019715915701
  0.3112088170310804  0.5053630139847676 -0.0746184499535532
  0.6262136362260906  0.4269046177762681  0.2553643336434526
 -0.3132173033839099  0.4647942929919742  0.8639506128263246
 -0.4473486481350335  1.3035387513540606  0.6981898311475989
  0.4102936699780129  0.8144058168384900  0.7148876762587898
  0.6411829240459533  0.9737177195663600  1.1712375130256194
  0.8574852109679096  0.5089507034002229  0.6266202583413597
  0.7014183200274775  0.2723758601537760  0.4682843825498580
  0.1274412104660666  0.7510844542520574  0.9499199523696396
  0.1173033395757054  0.4634231272982488  0.3741303947484678
  0.2540151189769788  0.5620061006562339  0.6410813328490692
  0.6391758583539121 -0.0086572567287013 -0.4645012188576272
  1.0558942061498473  0.3201658588334593  0.4805048914552976
  0.4011165345990468  0.3124278969278677  0.2839945333949671
  0.3045131457782335 -0.1314088509582434  0.3841726758688311
  0.9927302683663422  0.9802431711760681  0.7505772155750853
  1.1628199336742446  0.9512321583700009  0.1359055243793502
 -0.3180223108313329  0.9050472309532502  0.9271909254662054
  0.7663957623276743  0.7257871692586395  0.7502265659608760
  1.0921019929984916  0.7492416754982046 -0.2904570679135661
 -0.1619992713692660  0.8231068210623049 -0.5577380712106971
  0.1303994002598086  0.1323985587047950 -0.1287519416843745
  0.2426552901140874  0.1388134249883833  0.4693229070038278
  0.3829378600876429  0.3087540452308825  0.9108833712679472
  0.9203056367582878  0.0580680998136910  0.0378800247788608
  0.3172931961206548  0.6718271562402073  0.5085371621097474
  0.9014866906934622  0.3200760592363351  0.2195507476357502
  0.4074429033820769  0.4141639902035056  0.5510958950797743
  0.7487371699448216  0.8835987875259264  0.6506236902265018
  0.3629447486897958  0.8599149930323261  0.9828360473123190
  0.0222135995777734  0.6227237642365486  0.8502346885077748
  0.7480246369327138  0.1207712957903473  0.1227972806421748
  0.6885063709910256  0.2766101713357860  0.2735676615010458
  0.1724880417827158  0.2719360332883577  0.8492521501927243
  0.4023859904196930  0.3271369087704921  0.0908265935296304
  0.5380639142680402  0.2078119101688856  0.8441034438844195
  0.4545603645650746  0.4104737926425528  0.8252069222145462
 -0.1387157290582686  0.0763900185539020  0.8742662400696339
  1.1356258052940857  0.1003950257927243  0.0578813740125575
 -0.1044608392777620  0.4416819965012643  0.2624835270812210
  0.8942736188385676  0.9393872699837535  0.0876037816029628
  0.1712066249792186  0.6334993103526303  0.3594572648288719
  0.4793151063349863  0.6572048493340549  0.3723994059554158
  1.2425110570223612  0.7917259190232753  0.5505365862317674
  0.8006770574946428  0.3801153095521604  0.7086086798926603
  0.9002160161324266  0.3283935367201406  0.0417064650259309
  0.0872254507268228  0.2646670749080881  0.3016784481513748
  0.6369765485238618  0.7817763177449987  0.5990675649130000
  0.8956522378737973  0.6810993002344071  0.9598975150197122
  0.1549260745007192  0.4238135281770978  0.5706120348833206
  0.3964414310041238  0.4519030023596955  0.3731184949960667
  0.7677979044410517  0.4015218481293459  0.5376878089747492
  0.4206582261316855  0.2787000545672683  0.5186910299321772
  0.9039685590501199  0.9438584617192447  0.5424565858758843
  0.5561637042186933  0.9513964412429512  0.7061032254076808
  0.2624763361358453  0.6525899835285824  0.8447051469504044
 -0.1201552443196056  0.8583119942026324  0.7895884099555628
  0.2056290388692395  0.8614489960536891  0.8564440162163706
  0.5363157082438247  0.7839857822014866 -0.0449598987560835
  0.4569089685974123  0.9744262383531198  1.0173751222473584
  0.2509716516080771  0.8079171120817943  0.1162860543415091
 -0.0278538344416630  0.6288343609607145  0.6789814330821536
  1.0433347536672279  0.5079841228983266  0.9097125236586000
  0.5761065477913492  0.8612053811622332  0.2929848140945687
  0.5557577846900713  0.0995964852167541  0.4003530702495751
  0.6045080509775365  0.5487097250516425  0.0768615354264368
  0.2609399660580084  1.0596337996862590  0.6794911560870438
  0.1413374387618114 -0.0080255772523743  0.3400036097396785
  0.9291223033140847  0.1794501160837685  0.5644321940658732
  0.5562968073155842  0.5841738618101060  0.7012941187786313
  0.7922367912721558  0.6355773104858351  0.3649129382088351
 
