# Supplementary material for: Deciphering the critical role of interstitial volume in glassy sulfide superionic conductors
Source: Nat Commun. 2024 Mar 22;15:2552. doi: 10.1038/s41467-024-46798-4 (PMC10957893; doi:10.1038/s41467-024-46798-4)
Supplement: Supplementary file 4 — Supplementary Data 1 [file 41467_2024_46798_MOESM4_ESM.zip › Li33SiP7S32I8-before AIMD]

Li33 Si1 P7 S32 I8                      
   1.00000000000000     
     8.6075378543077683   -0.0118381925710784   -0.0262509777545798
    -0.0252035152368387   16.8433020724626950    0.0143697473674704
    -0.0418219434640849    0.0169663783636999   11.8233271457006328
   Li   Si   P    S    I 
    33     1     7    32     8
Direct
  0.4564573059501810  0.0150608288797613  0.2898536918481727
 -0.0061999970379368  0.2368209752970797  0.1917199696122308
  0.2500480357493834  0.3730754979717162  0.2521668510086807
  0.7779841862810180  0.1100458422488707  0.0104587908791494
  0.2328937620078123  0.3757573377890309 -0.0344903583667927
  0.2288469406262868  0.1217410260641690 -0.0145761282391326
  0.7198060615663131  0.3829546158505692  0.1915560559215899
  0.5104076595916085  0.2562884344723892 -0.0049631840057856
 -0.0280103040812312 -0.0062423334518074  0.4952310052015079
  0.4966314830061733  0.2627085122303591  0.4897312237102021
  0.4790421973448117  0.5094340257117405  0.3035509028795342
  0.0606409554782596  0.7641128095434701  0.2026997465310750
  0.7683967505978010  0.6418685477998037  0.2666135971805114
  0.7510091490060962  0.8729482136914121  0.2590951338694408
  0.7458245015595898  0.6352604151327090 -0.0267199868916298
  0.2900629038561784  0.8693879090408091 -0.0262092891631251
  0.2328046937214683  0.6151368442258632  0.0246872245856906
  0.7872873200470447  0.8892382520439737 -0.0217211194053731
  0.4577097142904703  0.0196203669993643  0.7868145189329762
  0.0273417428063821  0.2334577855035986  0.6915594654441036
  0.7811958080428436  0.3612766630082188  0.7998057263316158
  0.7444696620702678  0.1355884501736826  0.4353736830796442
  0.2208567653660707  0.4021830480334614  0.5508376779332927
  0.2489004118176722  0.1227338887082965  0.4909729626828038
  0.7674353193051083  0.3920367092514079  0.4975753257756284
  0.5300467413176634  0.5042705739040449  0.8058114759538310
 -0.0006233447242112  0.7526370353720113  0.6984666619298404
  0.2743406786336983  0.6183835629216416  0.7354499226088802
  0.7212100577202950  0.8976782083343221  0.6998346319324958
  0.7781561053993505  0.6130987397381530  0.5423382593427812
  0.2439993607944990  0.8811173795088229  0.5154243079956947
  0.2356615662319861  0.6270314257722746  0.4584014371505272
  0.5205846468553492  0.7597636819201521  0.4885007130596710
  0.5005217600909181  0.2485021109576872  0.2411376784338819
 -0.0021330468474080  0.0037120270474992  0.2402528800075013
  0.4866350909614895  0.7531450718923034  0.2293421709835457
  0.0018612024100541  0.5046292498692938  0.2600595682138345
  0.4852726810136537  0.2578870599031305  0.7399358360056300
  0.0155876025458452  0.0008515211201501  0.7517397948527158
  0.5126931427418867  0.7502666323596047  0.7483362076429145
 -0.0037323221935056  0.5066470725891213  0.7578594078080779
  0.0153281301858302  0.0975530198422203  0.1318991797426411
 -0.0024423460240801  0.4068508224198424  0.1580166092758701
  0.3014294672251916  0.2579162422643620  0.1322901688795516
  0.7007046880787983  0.2417404034616416  0.1372869363473652
  0.5171603300221697  0.3564249437556498  0.3408252807494607
  0.4827928118840060  0.1544498122815431  0.3618415379632642
  0.1795455692494187 -0.0008592948115482  0.3564049919363344
  0.7986228048753368  0.0075571238164357  0.3388367817211539
  0.0021148561229447  0.6035641872082710  0.1588860619934075
 -0.0144513776645330  0.9023564182417246  0.1437198050588708
  0.3081210773968952  0.7502179381107449  0.1154572702694397
  0.6923333729139517  0.7507330839910780  0.1414212192543537
  0.4850248129924555  0.8509157826909332  0.3339689029429484
  0.4892225710474611  0.6579992423527635  0.3441162577508446
  0.1937378715856303  0.4959636012814597  0.3672236054686038
  0.8054437733194392  0.5107659214388764  0.3614666944218355
  0.0208643644348314  0.0937646414419540  0.6365460993573449
 -0.0213970590344681  0.4071565994639656  0.6563414488651231
  0.2989824166025256  0.2629891884889155  0.6277064610908950
  0.6830214949582269  0.2594138281556683  0.6421976169383948
  0.4928885143192445  0.3544099960483957  0.8484214079205971
  0.4778571499444894  0.1611172898752049  0.8454346551479969
  0.1979895771946362 -0.0026028465289245  0.8629755983690830
  0.8111827628174108  0.0034989741839973  0.8411171832074275
  0.0182044983541181  0.6021693977660638  0.6482790835175365
  0.0059306293989366  0.9012857626231325  0.6464487925374426
  0.3210110541370486  0.7492580239498411  0.6383503161397587
  0.7026639938679238  0.7483599028014263  0.6409845778441184
  0.5262958254993059  0.8509635841035543  0.8437785918692638
  0.4956582317909530  0.6545493277032900  0.8548908027186236
  0.1944777063473027  0.5060732467419251  0.8574017930286280
  0.8098655765149124  0.5059607910359533  0.8634532622652940
  0.5136785048845411  0.0032974586492530  0.0587909501912135
 -0.0151462567265261  0.2542689843445832  0.4286071886158802
  0.4973437751088186  0.5019690673269767  0.0712988016143973
  0.0013765101227189  0.7474962986553938  0.4292824011556150
  0.4942869803759759 -0.0099504191996716  0.5624869395526306
 -0.0011345351578945  0.2543295618657482  0.9175503149687877
  0.4979700847218872  0.5124444178696829  0.5729883606249759
 -0.0069751656090794  0.7497516548575227  0.9284016074251845
 
